# Supplementary material for: Leucine Repeat Rich Kinase 1 Controls Osteoclast Activity by Managing Lysosomal Trafficking and Secretion
Source: Biology (Basel). 2023 Mar 29;12(4):511. doi: 10.3390/biology12040511 (PMC10135754; doi:10.3390/biology12040511)
Supplement: Supplementary file 1 [file biology-12-00511-s001.zip]

Archive with 1 entries (1 files):
- biology-2280887-supplementary.pdf
